# Supplementary material for: The Molecular and Function Characterization of Porcine MID2
Source: Animals (Basel). 2023 Sep 8;13(18):2853. doi: 10.3390/ani13182853 (PMC10526110; doi:10.3390/ani13182853)
Supplement: Supplementary file 1 [file animals-13-02853-s001.zip]

Archive with 1 entries (1 files):
- animals-2561879-supplementary.pdf
